# Supplementary material for: An analysis of the accuracy of retrospective birth location recall using sibling data
Source: Nat Commun. 2024 Mar 26;15:2665. doi: 10.1038/s41467-024-46781-z (PMC10965954; doi:10.1038/s41467-024-46781-z)
Supplement: Supplementary file 4 — Source Data [file 41467_2024_46781_MOESM4_ESM.zip]

Archive with 2 entries (2 files):
- source_data_main_figures.xlsx
- source_data_supplementary_figures.xlsx
