# Supplementary material for: An analysis of the accuracy of retrospective birth location recall using sibling data
Source: Nat Commun. 2024 Mar 26;15:2665. doi: 10.1038/s41467-024-46781-z (PMC10965954; doi:10.1038/s41467-024-46781-z)
Supplement: Supplementary file 4 — Source Data [file 41467_2024_46781_MOESM4_ESM.zip › source_data_main_figures.xlsx]

## Sheet: Figure 1
Source Data
An analysis of the accuracy of retrospective birth location recall using sibling data
Stephanie von Hinke and Nicolai Vitt
Figure 1: Differences in siblings' birth location and their age gap
Figure 1a: Different birth parish
Age gap	Share	95% CI lower bound	95% CI upper bound	Linear fit
0	0.29956	0.23984	0.35928	0.30462
1	0.2988	0.27624	0.32136	0.31472
2	0.32494	0.30999	0.33989	0.32481
3	0.33557	0.31901	0.35214	0.33491
4	0.3579	0.33924	0.37656	0.345
5	0.36132	0.33961	0.38303	0.3551
6	0.33934	0.31442	0.36426	0.3652
7	0.38078	0.35183	0.40972	0.37529
8	0.39869	0.36397	0.43341	0.38539
9	0.39459	0.35389	0.4353	0.39548
10	0.41218	0.36543	0.45892	0.40558
11	0.40683	0.35309	0.46058	0.41568
12	0.41245	0.35214	0.47276	0.42577
13	0.43226	0.35401	0.5105	0.43587
14	0.43511	0.34989	0.52034	0.44596
15	0.43925	0.34477	0.53374	0.45606
Figure 1b: Different birth district
Age gap	Share	95% CI lower bound	95% CI upper bound	Linear fit
0	0.28194	0.22327	0.3406	0.2903
1	0.28301	0.26081	0.30521	0.29958
2	0.31195	0.29717	0.32674	0.30886
3	0.31668	0.30036	0.333	0.31815
4	0.33662	0.31823	0.35501	0.32743
5	0.33953	0.31813	0.36093	0.33671
6	0.32421	0.29957	0.34884	0.34599
7	0.36784	0.33909	0.39659	0.35527
8	0.38301	0.34853	0.41748	0.36456
9	0.37297	0.3327	0.41325	0.37384
10	0.38642	0.34017	0.43266	0.38312
11	0.38509	0.33186	0.43833	0.3924
12	0.38521	0.3256	0.44483	0.40168
13	0.4	0.32262	0.47738	0.41097
14	0.40458	0.3202	0.48896	0.42025
15	0.41121	0.31754	0.50489	0.42953
Figure 1c: Different birth county
Age gap	Share	95% CI lower bound	95% CI upper bound	Linear fit
0	0.0837	0.04759	0.11981	0.12455
1	0.12382	0.10758	0.14005	0.13116
2	0.13226	0.12144	0.14307	0.13778
3	0.14025	0.12807	0.15243	0.14439
4	0.16752	0.15299	0.18206	0.151
5	0.17481	0.15765	0.19198	0.15762
6	0.15634	0.13723	0.17545	0.16423
7	0.1756	0.15292	0.19828	0.17084
8	0.17386	0.14698	0.20073	0.17746
9	0.19279	0.15994	0.22564	0.18407
10	0.16393	0.12878	0.19909	0.19068
11	0.20807	0.16367	0.25248	0.19729
12	0.21012	0.16021	0.26002	0.20391
13	0.16129	0.1032	0.21938	0.21052
14	0.22137	0.15	0.29275	0.21713
15	0.15888	0.08928	0.22847	0.22375
Figure 1d: Distance > 0km
Age gap	Share	95% CI lower bound	95% CI upper bound	Linear fit
0	0.4185	0.35418	0.48282	0.48487
1	0.48073	0.45611	0.50535	0.49717
2	0.50755	0.4916	0.52351	0.50947
3	0.5293	0.51179	0.54681	0.52177
4	0.5471	0.52773	0.56648	0.53407
5	0.55048	0.528	0.57296	0.54637
6	0.53963	0.51339	0.56586	0.55867
7	0.57116	0.54166	0.60067	0.57097
8	0.60523	0.57057	0.63989	0.58327
9	0.58198	0.54091	0.62306	0.59557
10	0.61827	0.57213	0.6644	0.60787
11	0.6118	0.55849	0.66512	0.62017
12	0.66537	0.60756	0.72318	0.63247
13	0.61935	0.54266	0.69605	0.64477
14	0.63359	0.55076	0.71642	0.65706
15	0.57009	0.47584	0.66434	0.66936
Figure 1e: Distance > 5km
Age gap	Share	95% CI lower bound	95% CI upper bound	Linear fit
0	0.21145	0.15821	0.26469	0.25193
1	0.25016	0.22881	0.2715	0.26237
2	0.26822	0.25408	0.28236	0.27282
3	0.28466	0.26883	0.30049	0.28326
4	0.31297	0.29492	0.33102	0.2937
5	0.30818	0.28731	0.32905	0.30414
6	0.30764	0.28335	0.33193	0.31458
7	0.31331	0.28566	0.34096	0.32503
8	0.3451	0.31139	0.37881	0.33547
9	0.36216	0.32214	0.40219	0.34591
10	0.34895	0.30368	0.39421	0.35635
11	0.37888	0.32581	0.43195	0.36679
12	0.36576	0.30675	0.42476	0.37723
13	0.38065	0.30395	0.45734	0.38768
14	0.33588	0.25468	0.41707	0.39812
15	0.36449	0.27286	0.45611	0.40856
Figure 1f: Distance > 10km
Age gap	Share	95% CI lower bound	95% CI upper bound	Linear fit
0	0.10573	0.06564	0.14582	0.15844
1	0.16172	0.14357	0.17986	0.16588
2	0.16645	0.15456	0.17833	0.17331
3	0.17739	0.16399	0.19079	0.18075
4	0.2097	0.19385	0.22554	0.18818
5	0.21201	0.19354	0.23048	0.19561
6	0.18948	0.16886	0.21011	0.20305
7	0.2061	0.18198	0.23021	0.21048
8	0.2183	0.18901	0.24759	0.21792
9	0.22523	0.19044	0.26001	0.22535
10	0.22014	0.18079	0.25949	0.23278
11	0.24534	0.19827	0.29242	0.24022
12	0.2607	0.20692	0.31448	0.24765
13	0.24516	0.17721	0.31311	0.25509
14	0.22137	0.15	0.29275	0.26252
15	0.2243	0.14489	0.30371	0.26995
Figure 1g: Distance > 20km
Age gap	Share	95% CI lower bound	95% CI upper bound	Linear fit
0	0.06167	0.03031	0.09304	0.10221
1	0.09792	0.08327	0.11256	0.10951
2	0.10867	0.09873	0.1186	0.1168
3	0.12552	0.1139	0.13714	0.1241
4	0.14899	0.13514	0.16285	0.13139
5	0.15356	0.13727	0.16985	0.13869
6	0.14265	0.12425	0.16106	0.14599
7	0.15065	0.12932	0.17197	0.15328
8	0.16732	0.14085	0.19379	0.16058
9	0.15495	0.12482	0.18509	0.16788
10	0.17799	0.14166	0.21431	0.17517
11	0.18634	0.14374	0.22893	0.18247
12	0.19844	0.14958	0.2473	0.18977
13	0.16774	0.10873	0.22676	0.19706
14	0.15267	0.09084	0.2145	0.20436
15	0.14019	0.07409	0.20628	0.21166
Figure 1h: Distance > 30km
Age gap	Share	95% CI lower bound	95% CI upper bound	Linear fit
0	0.03084	0.0083	0.05338	0.08521
1	0.08339	0.06976	0.09701	0.09207
2	0.09197	0.08275	0.10119	0.09892
3	0.10855	0.09764	0.11946	0.10577
4	0.12337	0.11057	0.13617	0.11263
5	0.13496	0.11952	0.1504	0.11948
6	0.12464	0.10726	0.14202	0.12634
7	0.13956	0.1189	0.16021	0.13319
8	0.14118	0.11648	0.16587	0.14004
9	0.12973	0.10175	0.15771	0.1469
10	0.15222	0.11811	0.18634	0.15375
11	0.1677	0.12683	0.20857	0.16061
12	0.18677	0.13903	0.23451	0.16746
13	0.13548	0.08143	0.18954	0.17431
14	0.12977	0.072	0.18754	0.18117
15	0.1215	0.0593	0.18369	0.18802
Figure 1i: Distance > 50km
Age gap	Share	95% CI lower bound	95% CI upper bound	Linear fit
0	0.03084	0.0083	0.05338	0.06603
1	0.06822	0.0558	0.08065	0.07222
2	0.07262	0.06434	0.0809	0.07841
3	0.0887	0.07872	0.09867	0.0846
4	0.09657	0.08507	0.10807	0.09079
5	0.10627	0.09234	0.1202	0.09698
6	0.10159	0.08569	0.11748	0.10316
7	0.10906	0.09047	0.12764	0.10935
8	0.11634	0.0936	0.13908	0.11554
9	0.11351	0.0871	0.13993	0.12173
10	0.12646	0.0949	0.15803	0.12792
11	0.13975	0.10182	0.17768	0.13411
12	0.1751	0.12854	0.22166	0.1403
13	0.10323	0.05517	0.15128	0.14649
14	0.1145	0.05976	0.16924	0.15268
15	0.11215	0.05207	0.17222	0.15887

## Sheet: Figure 2
Source Data
An analysis of the accuracy of retrospective birth location recall using sibling data
Stephanie von Hinke and Nicolai Vitt
Figure 2: Attenuation bias for district-level data with different levels of spatial correlation and time variation
Figure 2a: Ordinary least squares
Spatial autocorrelation rho	Bias with k=0%	Bias with k=20%	Bias with k=40%	Bias with k=60%	Bias with k=80%	Bias with k=100%
0	16.4987	13.2278	9.92156	6.61584	3.31473	0
0.05	14.9796	11.9543	8.95389	5.96786	2.97431	0
0.1	15.6789	12.5388	9.4195	6.26228	3.11931	0
0.15	15.1331	12.128	9.10944	6.06803	3.04134	0
0.2	14.5711	11.6144	8.69374	5.78758	2.8873	0
0.25	14.8479	11.8248	8.86678	5.91105	2.94896	0
0.3	14.9945	12.0241	9.02897	6.0381	3.02621	0
0.35	14.402	11.5508	8.68304	5.79578	2.90872	0
0.4	14.9389	11.9578	8.96368	5.98004	2.98226	0
0.45	13.3536	10.7064	8.03009	5.35982	2.67602	0
0.5	13.156	10.4851	7.87146	5.24115	2.61581	0
0.55	13.6557	10.9032	8.18419	5.45766	2.72101	0
0.6	13.3394	10.6784	7.98314	5.32062	2.65419	0
0.65	13.4874	10.7707	8.03838	5.34297	2.64768	0
0.7	11.8849	9.54189	7.18784	4.80543	2.42953	0
0.75	12.6353	10.0792	7.55298	5.01454	2.49459	0
0.8	12.3014	9.82126	7.3531	4.89155	2.42992	0
0.85	11.3496	9.11722	6.85859	4.60147	2.32133	0
0.9	10.3309	8.23523	6.16165	4.11105	2.05139	0
0.95	8.22957	6.61311	4.95939	3.30768	1.66779	0
0.975	6.805	5.44927	4.06878	2.72245	1.35523	0
Figure 2b: Sibling fixed effects
Spatial autocorrelation rho	Bias with k=0%	Bias with k=20%	Bias with k=40%	Bias with k=60%	Bias with k=80%	Bias with k=100%
0	87.6545	51.9924	30.9835	17.1668	7.33956	0
0.05	87.7785	49.8055	28.988	15.775	6.64483	0
0.1	87.6429	50.505	29.5928	16.2002	6.84816	0
0.15	87.7054	50.133	29.2323	15.917	6.70275	0
0.2	87.783	49.2055	28.4745	15.4736	6.53726	0
0.25	87.6505	49.4458	28.7225	15.6137	6.57857	0
0.3	87.7125	50.0074	29.143	15.8655	6.72287	0
0.35	87.6535	49.1087	28.4676	15.4587	6.54174	0
0.4	87.9439	49.9158	29.1986	16.0078	6.8124	0
0.45	87.694	47.6855	27.0562	14.4809	6.00438	0
0.5	87.7214	46.662	26.3441	14.1311	5.91271	0
0.55	87.6619	48.0966	27.4958	14.7884	6.20698	0
0.6	87.7254	47.4228	26.8834	14.4271	6.01641	0
0.65	87.8813	47.3027	26.7722	14.3567	6.02097	0
0.7	87.6473	45.3201	25.1083	13.299	5.50619	0
0.75	87.599	46.3331	25.9372	13.7893	5.72023	0
0.8	87.6424	45.2409	25.1352	13.3292	5.54388	0
0.85	87.3718	43.8051	24.0421	12.6622	5.24793	0
0.9	87.4149	42.1507	22.6239	11.7461	4.80492	0
0.95	87.3082	37.0064	18.9231	9.5975	3.87658	0
0.975	87.3769	32.4884	15.901	7.84778	3.1066	0

## Sheet: Figure 3
Source Data
An analysis of the accuracy of retrospective birth location recall using sibling data
Stephanie von Hinke and Nicolai Vitt
Figure 3: Attenuation bias for different district-level exposure variables
Exposure group	Exposure variable	OLS bias	OLS sample size	Sibling FE bias	Sibling FE sample size
Disease rates - 1st year of life	Diphtheria rate	6.57539	19798	12.2533	14882
Disease rates - 1st year of life	Measles rate	8.72411	31678	10.1911	29892
Disease rates - 1st year of life	Nonparalytic polio rate	11.9111	10366	14.5797	7064
Disease rates - 1st year of life	Paralytic polio rate	12.4953	10366	14.4191	7064
Disease rates - 1st year of life	Pneumonia rate	11.2329	19798	33.2355	14882
Disease rates - 1st year of life	Respiratory tuberculosis rate	7.92049	10652	20.6218	7574
Disease rates - 1st year of life	Scarlet fever rate	6.5617	31678	11.7935	29892
Disease rates - 1st year of life	Whooping cough rate	9.49276	31678	14.4236	29892
Demographics - 1st year of life	Birth rate	11.3062	33680	30.7812	33680
Demographics - 1st year of life	Death rate	16.5921	33680	48.8961	33680
Demographics - 1st year of life	Illegitimacy rate	11.914	33680	34.4322	33680
Demographics - 1st year of life	Infant mortality rate	5.58598	33680	16.1127	33680
Demographics - 1st year of life	Stillbirth rate	14.9758	20976	20.5191	16740
Demographics - 1951 census	Share housing density 0 - 1	8.06589	33680	87.455	33680
Demographics - 1951 census	Share housing density 1 - 1.5	10.6169	33680	87.6769	33680
Demographics - 1951 census	Share housing density 1.5 - 2	7.54027	33680	87.5998	33680
Demographics - 1951 census	Share housing density 2 - 3	7.78301	33680	87.501	33680
Demographics - 1951 census	Share housing density 3+	10.0188	33680	88.0228	33680
Demographics - 1951 census	Share in social class 1	15.0226	33680	87.9784	33680
Demographics - 1951 census	Share in social class 2	16.5506	33680	87.5222	33680
Demographics - 1951 census	Share in social class 3	23.4221	33680	88.1866	33680
Demographics - 1951 census	Share in social class 4	15.543	33680	87.8607	33680
Demographics - 1951 census	Share in social class 5	11.9324	33680	87.6217	33680
Demographics - 1951 census	Share left FT education at 0-14	11.5776	33680	87.7436	33680
Demographics - 1951 census	Share left FT education at 15	11.4332	33680	87.4715	33680
Demographics - 1951 census	Share left FT education at 16	11.3346	33680	87.6328	33680
Demographics - 1951 census	Share left FT education at 17-19	12.3052	33680	87.325	33680
Demographics - 1951 census	Share left FT education at 20+	18.3193	33680	87.7815	33680

## Sheet: Figure 4
Source Data
An analysis of the accuracy of retrospective birth location recall using sibling data
Stephanie von Hinke and Nicolai Vitt
Figure 4: Correlation of siblings' genetic principal components with others reporting the same birth location
	PC 1			PC 2			PC 3			PC 4			PC 5			PC 6
Distance to sibling's birth location (km)	Correlation	95% CI lower bound	95% CI upper bound	Correlation	95% CI lower bound	95% CI upper bound	Correlation	95% CI lower bound	95% CI upper bound	Correlation	95% CI lower bound	95% CI upper bound	Correlation	95% CI lower bound	95% CI upper bound	Correlation	95% CI lower bound	95% CI upper bound
0	0.64688	0.63763	0.65594	0.66117	0.65222	0.66994	0.66998	0.66121	0.67857	0.44835	0.43569	0.46084	0.34353	0.32957	0.35734	0.10055	0.08495	0.11611
1-10	0.64293	0.6321	0.65352	0.6365	0.62552	0.64723	0.66575	0.65546	0.67579	0.4529	0.43828	0.46729	0.3029	0.28624	0.31939	0.07744	0.05927	0.09555
11-20	0.63466	0.60696	0.66082	0.68887	0.66444	0.71183	0.57972	0.54901	0.60887	0.45949	0.4232	0.49431	0.36879	0.3292	0.40708	0.06754	0.02255	0.11225
21-30	0.56624	0.50982	0.61782	0.75999	0.72433	0.79159	0.67737	0.63201	0.71811	0.5017	0.43989	0.55878	0.40842	0.34012	0.47244	0.04089	-0.03856	0.11982
31-40	0.59072	0.52214	0.65172	0.60091	0.53353	0.66071	0.50959	0.43226	0.57948	0.3873	0.29964	0.46848	0.2679	0.17334	0.35758	0.0097	-0.08956	0.10877
41-50	0.57287	0.49441	0.64208	0.56784	0.48876	0.63768	0.56104	0.48112	0.63171	0.37348	0.27526	0.46398	0.23371	0.1275	0.33462	0.06086	-0.04893	0.1692
51-75	0.63753	0.58174	0.68734	0.65056	0.59629	0.69892	0.59509	0.53463	0.64949	0.37538	0.29658	0.44911	0.33386	0.25267	0.41038	-0.00839	-0.09699	0.08034
76-100	0.52827	0.45562	0.59394	0.58835	0.52205	0.64758	0.45386	0.37444	0.52668	0.24266	0.15047	0.33067	0.19166	0.09777	0.28217	-0.05348	-0.14841	0.04242
101-200	0.39169	0.33568	0.44494	0.47095	0.41919	0.51966	0.34251	0.2843	0.39821	0.16729	0.10391	0.22931	0.235	0.17313	0.29502	0.0527	-0.01183	0.1168
201-	0.27396	0.21939	0.32682	0.38612	0.33559	0.43444	0.21754	0.16152	0.27216	0.19547	0.13899	0.25068	0.12431	0.06673	0.18106	0.02311	-0.035	0.08106
