# Supplementary material for: An analysis of the accuracy of retrospective birth location recall using sibling data
Source: Nat Commun. 2024 Mar 26;15:2665. doi: 10.1038/s41467-024-46781-z (PMC10965954; doi:10.1038/s41467-024-46781-z)
Supplement: Supplementary file 4 — Source Data [file 41467_2024_46781_MOESM4_ESM.zip › source_data_supplementary_figures.xlsx]

## Sheet: Suppl Fig. 2
Source Data
An analysis of the accuracy of retrospective birth location recall using sibling data
Stephanie von Hinke and Nicolai Vitt
Supplementary Figure 2: Accuracy of siblings' birth district across assessment centre locations
Supplementary Figure 2a: Sibling differences in birth district
Initial assessment centre	Share	95% CI lower bound	95% CI upper bound
Edinburgh	0.261847	0.230883	0.292811
Glasgow	0.266426	0.235878	0.296974
Leeds	0.270083	0.25139	0.288776
Liverpool	0.284456	0.262963	0.30595
Stoke	0.28564	0.25881	0.312469
Cardiff	0.297917	0.267166	0.328667
Middlesborough	0.302062	0.275602	0.328521
Newcastle	0.302228	0.282875	0.321581
Birmingham	0.310131	0.279765	0.340496
Sheffield	0.31229	0.289528	0.335052
Swansea	0.327103	0.222178	0.432028
Manchester	0.337029	0.301387	0.37267
Bury	0.342593	0.315756	0.369429
Bristol	0.355818	0.335349	0.376287
Nottingham	0.357036	0.333299	0.380774
Stockport (pilot)	0.37931	0.202647	0.555974
Oxford	0.422811	0.382819	0.462803
Reading	0.443118	0.413802	0.472433
Wrexham	0.478261	0.232851	0.72367
Hounslow	0.489655	0.455955	0.523355
Croydon	0.511054	0.47649	0.545619
Barts	0.550725	0.500604	0.600845
Supplementary Figure 2b: Sibling differences in birth district
Initial assessment centre	Estimate of p	95% CI lower bound	95% CI upper bound
Edinburgh	0.117624	0.0993096	0.135938
Glasgow	0.118288	0.100013	0.136564
Leeds	0.122368	0.110551	0.134185
Stoke	0.128694	0.112273	0.145116
Liverpool	0.129232	0.115804	0.14266
Cardiff	0.136598	0.117957	0.155238
Newcastle	0.13907	0.126552	0.151588
Middlesborough	0.139388	0.123071	0.155705
Birmingham	0.144607	0.126052	0.163162
Sheffield	0.145238	0.130759	0.159716
Swansea	0.152192	0.0899582	0.214426
Manchester	0.159036	0.137025	0.181047
Bury	0.164164	0.147177	0.181152
Nottingham	0.172168	0.156826	0.187511
Bristol	0.172269	0.158792	0.185746
Stockport (pilot)	0.184908	0.0755472	0.294269
Oxford	0.213419	0.18733	0.239507
Reading	0.226949	0.20716	0.246738
Wrexham	0.247962	0.0806297	0.415294
Hounslow	0.258799	0.235329	0.28227
Croydon	0.272282	0.247704	0.296861
Barts	0.299057	0.262888	0.335227

## Sheet: Suppl Fig. 3
Source Data
An analysis of the accuracy of retrospective birth location recall using sibling data
Stephanie von Hinke and Nicolai Vitt
Supplementary Figure 3: Birth district measurement error - across regions of the UK
Region	Estimate of p	95% CI lower bound	95% CI upper bound
EAST AND WEST RIDINGS	0.107049	0.0975494	0.116548
EASTERN	0.336273	0.300268	0.372278
GREATER LONDON	0.297811	0.277921	0.317701
MIDLANDS	0.133793	0.120691	0.146895
NORTH MIDLANDS	0.172024	0.156756	0.187293
NORTH WESTERN	0.145804	0.135164	0.156444
NORTHERN	0.131986	0.120479	0.143494
SCOTLAND	0.133075	0.119388	0.146762
SOUTH EASTERN	0.32671	0.274786	0.378633
SOUTH WESTERN	0.153388	0.139082	0.167694
SOUTHERN	0.240679	0.219795	0.261563
WALES	0.152721	0.134243	0.171198

## Sheet: Suppl Fig. 4
Source Data
An analysis of the accuracy of retrospective birth location recall using sibling data
Stephanie von Hinke and Nicolai Vitt
Supplementary Figure 4: Attenuation bias for coordinate-level data with different levels of spatial correlation and time variation
Supplementary Figure 4a: Ordinary least squares
Spatial autocorrelation rho	Bias with k=0%	Bias with k=20%	Bias with k=40%	Bias with k=60%	Bias with k=80%	Bias with k=100%
0	27.8965	22.3888	16.8635	11.3072	5.67302	0
0.05	28.5113	22.8273	17.1267	11.4161	5.71658	0
0.1	27.5921	22.0769	16.5853	11.0441	5.52969	0
0.15	28.2162	22.6116	16.9292	11.2671	5.61176	0
0.2	27.8723	22.2857	16.7001	11.1086	5.56585	0
0.25	27.468	21.8994	16.4287	10.9521	5.49028	0
0.3	27.6228	22.1355	16.595	11.0574	5.5218	0
0.35	27.1687	21.8263	16.435	10.9809	5.51809	0
0.4	27.2518	21.8281	16.4169	10.9669	5.51004	0
0.45	27.4505	21.9929	16.5322	11.0384	5.53881	0
0.5	27.4188	22.0122	16.5233	11.0397	5.53205	0
0.55	27.1765	21.7044	16.2211	10.7864	5.3999	0
0.6	26.4375	21.0699	15.7518	10.4863	5.23145	0
0.65	26.7266	21.4246	16.1091	10.7438	5.38142	0
0.7	26.138	20.9076	15.6534	10.4242	5.19053	0
0.75	25.1136	20.0841	15.0597	10.0309	5.0102	0
0.8	25.3985	20.4189	15.4172	10.3307	5.19643	0
0.85	24.6513	19.6469	14.7087	9.79046	4.86564	0
0.9	22.8088	18.3437	13.824	9.26833	4.66509	0
0.95	20.3383	16.2257	12.1563	8.06473	4.02583	0
0.975	16.9812	13.6551	10.3157	6.95226	3.53153	0
Supplementary Figure 4b: Sibling fixed effects
Spatial autocorrelation rho	Bias with k=0%	Bias with k=20%	Bias with k=40%	Bias with k=60%	Bias with k=80%	Bias with k=100%
0	90.1113	61.497	40.2734	23.8147	10.6683	0
0.05	89.7365	61.8743	40.8214	24.2678	10.9831	0
0.1	90.1203	61.4093	40.1468	23.7073	10.6512	0
0.15	89.8384	61.7591	40.7012	24.1484	10.9047	0
0.2	89.9245	61.8251	40.6396	24.1766	10.8841	0
0.25	90.0629	61.1832	39.9503	23.5682	10.5668	0
0.3	90.0671	61.327	39.961	23.5394	10.5099	0
0.35	90.1095	61.2503	40.0712	23.7106	10.6983	0
0.4	90.0524	61.3683	40.0746	23.6373	10.5917	0
0.45	90.0414	61.6837	40.6169	24.1255	10.8936	0
0.5	89.9698	61.7894	40.5354	23.9942	10.7915	0
0.55	89.8845	61.5902	40.325	23.8756	10.689	0
0.6	90.0857	61.0019	39.6492	23.2623	10.3612	0
0.65	89.9365	60.9165	39.6278	23.3409	10.4661	0
0.7	89.9909	61.011	39.7214	23.42	10.5493	0
0.75	89.8941	59.6432	38.2546	22.3134	9.90318	0
0.8	89.8724	60.2007	38.9865	22.8513	10.2287	0
0.85	89.9623	59.2911	37.8687	21.9887	9.72472	0
0.9	90.0632	58.3316	36.8374	21.2429	9.35412	0
0.95	89.9308	56.0255	34.4383	19.4255	8.43554	0
0.975	89.8011	52.2323	30.884	17.0093	7.25381	0

## Sheet: Suppl Fig. 5
Source Data
An analysis of the accuracy of retrospective birth location recall using sibling data
Stephanie von Hinke and Nicolai Vitt
Supplementary Figure 5: Attenuation bias for parish-level data with different levels of spatial correlation and time variation
Supplementary Figure 5a: Ordinary least squares
Spatial autocorrelation rho	Bias with k=0%	Bias with k=20%	Bias with k=40%	Bias with k=60%	Bias with k=80%	Bias with k=100%
0	16.9748	13.5839	10.2328	6.82648	3.42713	0
0.05	16.6415	13.328	10.0127	6.70075	3.35471	0
0.1	16.4742	13.1808	9.9014	6.61103	3.30158	0
0.15	16.5747	13.188	9.87832	6.57487	3.28412	0
0.2	15.6803	12.5168	9.36395	6.22021	3.09389	0
0.25	15.3595	12.3387	9.26351	6.19372	3.10562	0
0.3	15.9843	12.8409	9.68602	6.49997	3.26615	0
0.35	15.8902	12.7092	9.52262	6.33427	3.15018	0
0.4	16.1236	12.9348	9.73225	6.51012	3.26004	0
0.45	15.8109	12.6132	9.48731	6.31414	3.17142	0
0.5	15.6979	12.5154	9.37684	6.23817	3.10707	0
0.55	15.365	12.3282	9.28059	6.21315	3.11866	0
0.6	15.5002	12.3867	9.28546	6.19727	3.11119	0
0.65	14.9276	11.9918	9.03299	6.04549	3.02712	0
0.7	14.2962	11.4353	8.55419	5.70069	2.84121	0
0.75	14.5894	11.6946	8.8042	5.87162	2.94655	0
0.8	13.4127	10.6824	8.026	5.35905	2.66768	0
0.85	13.281	10.6349	7.95772	5.31734	2.66119	0
0.9	12.6906	10.1042	7.56158	5.03062	2.51409	0
0.95	11.4483	9.14574	6.87679	4.5835	2.28251	0
0.975	10.7707	8.60696	6.4312	4.29617	2.14214	0
Supplementary Figure 5b: Sibling fixed effects
Spatial autocorrelation rho	Bias with k=0%	Bias with k=20%	Bias with k=40%	Bias with k=60%	Bias with k=80%	Bias with k=100%
0	88.3998	52.2412	31.0945	17.2445	7.37318	0
0.05	88.2115	51.9541	30.9561	17.1141	7.32706	0
0.1	88.2541	52.1404	31.021	17.1825	7.37235	0
0.15	88.1295	52.4308	31.3805	17.3976	7.4832	0
0.2	88.4302	50.784	29.7223	16.2273	6.85879	0
0.25	88.2811	50.3294	29.2573	15.9497	6.73233	0
0.3	88.216	51.504	30.5248	16.8373	7.1856	0
0.35	88.2406	51.1587	30.0913	16.5098	7.01346	0
0.4	88.3469	51.3738	30.3941	16.7786	7.18201	0
0.45	88.1563	50.8961	29.8754	16.4231	7.00349	0
0.5	88.4301	50.9065	29.951	16.4346	6.99485	0
0.55	88.3499	50.2156	29.2632	15.9769	6.75727	0
0.6	88.2956	50.5032	29.5539	16.1889	6.89849	0
0.65	88.2556	49.7391	28.7499	15.5732	6.54177	0
0.7	87.9244	48.8167	28.0234	15.1536	6.35728	0
0.75	88.3165	49.3175	28.3754	15.3387	6.44706	0
0.8	88.2392	46.8091	26.3291	14.0531	5.8586	0
0.85	88.2124	47.1723	26.5887	14.1808	5.90913	0
0.9	88.2415	45.9754	25.6395	13.6303	5.64757	0
0.95	88.0486	43.4203	23.6369	12.3542	5.09206	0
0.975	88.2948	42.85	23.161	12.0797	4.93978	0

## Sheet: Suppl Fig. 6
Source Data
An analysis of the accuracy of retrospective birth location recall using sibling data
Stephanie von Hinke and Nicolai Vitt
Supplementary Figure 6: Bias when controlling for district of birth fixed effects
Spatial autocorrelation rho	Bias with Corr(X,FE)=-0.95	Bias with Corr(X,FE)=-0.75	Bias with Corr(X,FE)=-0.50	Bias with Corr(X,FE)=-0.25	Bias with Corr(X,FE)=-0.00	Bias with Corr(X,FE)=-0.25	Bias with Corr(X,FE)=-0.50	Bias with Corr(X,FE)=-0.75	Bias with Corr(X,FE)=-0.95
0	-0.741761	-0.335532	-0.160116	-0.0680288	-0.000116398	0.0683897	0.160067	0.334243	0.743528
0.05	-0.744909	-0.338139	-0.161168	-0.0693458	-8.69056e-05	0.0693227	0.161568	0.337557	0.743485
0.1	-0.749192	-0.338648	-0.162061	-0.0693728	0.000102935	0.0694209	0.162799	0.338401	0.747598
0.15	-0.743007	-0.331496	-0.158679	-0.0672972	-1.61422e-05	0.0674712	0.159077	0.331689	0.741732
0.2	-0.74121	-0.332155	-0.158189	-0.0677303	-8.45346e-05	0.0676124	0.158412	0.331569	0.736985
0.25	-0.732912	-0.32475	-0.154939	-0.0654358	3.11797e-05	0.0663027	0.15495	0.326882	0.737655
0.3	-0.737017	-0.326448	-0.155809	-0.0664113	0.000255993	0.0667058	0.155845	0.327661	0.739105
0.35	-0.741596	-0.327379	-0.156554	-0.0665823	-0.000230936	0.0670992	0.156518	0.327805	0.73736
0.4	-0.730707	-0.320762	-0.15141	-0.0647286	0.000278686	0.0649982	0.15219	0.319877	0.732743
0.45	-0.7308	-0.319816	-0.151148	-0.0647591	0.000406785	0.0644166	0.150888	0.320486	0.732796
0.5	-0.719993	-0.308144	-0.14472	-0.0619211	3.41758e-05	0.061547	0.145756	0.307983	0.716521
0.55	-0.71197	-0.303803	-0.142012	-0.0601046	-7.783e-05	0.0602129	0.14138	0.302921	0.717196
0.6	-0.697025	-0.287259	-0.132527	-0.0559157	-0.000201675	0.0561069	0.133211	0.286992	0.69464
0.65	-0.696398	-0.283662	-0.130761	-0.0549089	-0.000359497	0.0552212	0.130897	0.284746	0.694873
0.7	-0.698864	-0.287162	-0.132983	-0.0563171	9.64501e-05	0.0561414	0.132965	0.286816	0.698507
0.75	-0.685753	-0.273257	-0.125173	-0.0526647	-0.000144581	0.0524168	0.125098	0.273351	0.677515
0.8	-0.684149	-0.273718	-0.124774	-0.0528063	0.000113656	0.0527817	0.124969	0.272433	0.682487
0.85	-0.644578	-0.243685	-0.109388	-0.0460081	0.000220281	0.046172	0.10936	0.242851	0.645179
0.9	-0.618481	-0.221766	-0.0984864	-0.0411582	-0.000153964	0.0413915	0.0992307	0.222222	0.618993
0.95	-0.589232	-0.203793	-0.089389	-0.0370465	-4.2271e-05	0.0371722	0.0887282	0.204145	0.589878
0.975	-0.549174	-0.178443	-0.076922	-0.031813	2.26928e-05	0.031953	0.076935	0.177902	0.549679

## Sheet: Suppl Fig. 8
Source Data
An analysis of the accuracy of retrospective birth location recall using sibling data
Stephanie von Hinke and Nicolai Vitt
Supplementary Figure 8: Phenotype differences between coal mining regions and the rest of Great Britain - sibling sensitivity analysis
Phenotype	Sample	Mean	Standard error	N
Years of education	All sibs: non-coal	0.13255	0.00905	17289
Years of education	All sibs: coal	-0.11809	0.00817	19406
Years of education	Robust sibs: non-coal	0.13514	0.00969	15604
Years of education	Robust sibs: coal	-0.14152	0.00861	17727
Body fat	All sibs: non-coal	-0.04463	0.00835	17139
Body fat	All sibs: coal	0.0398	0.00769	19220
Body fat	Robust sibs: non-coal	-0.04531	0.00888	15475
Body fat	Robust sibs: coal	0.04602	0.00808	17554
Height	All sibs: non-coal	0.05694	0.00845	17375
Height	All sibs: coal	-0.05069	0.00808	19516
Height	Robust sibs: non-coal	0.05381	0.00899	15686
Height	Robust sibs: coal	-0.0637	0.00853	17828
BMI	All sibs: non-coal	-0.03822	0.00861	17363
BMI	All sibs: coal	0.03403	0.00792	19499
BMI	Robust sibs: non-coal	-0.04222	0.00916	15674
BMI	Robust sibs: coal	0.03888	0.00836	17813
Overall health	All sibs: non-coal	-0.04887	0.00808	17359
Overall health	All sibs: coal	0.04357	0.00765	19473
Overall health	Robust sibs: non-coal	-0.05251	0.00856	15672
Overall health	Robust sibs: coal	0.05185	0.00805	17787

## Sheet: Suppl Fig. 9
Source Data
An analysis of the accuracy of retrospective birth location recall using sibling data
Stephanie von Hinke and Nicolai Vitt
Supplementary Figure 9: Phenotype differences between migration groups - sibling sensitivity analysis
Phenotype	Sample	Mean	Standard error	N
Years of education	All sibs: C -> NC	0.27748	0.01702	4011
Years of education	All sibs: NC	0.10705	0.01021	12906
Years of education	All sibs: NC -> C	0.20763	0.01664	4383
Years of education	All sibs: C	-0.22115	0.00862	15395
Years of education	Robust sibs: C -> NC	0.26866	0.01925	3242
Years of education	Robust sibs: NC	0.09725	0.01062	12134
Years of education	Robust sibs: NC -> C	0.26766	0.01911	3470
Years of education	Robust sibs: C	-0.23332	0.00891	14485
Body fat	All sibs: C -> NC	-0.06274	0.01606	3963
Body fat	All sibs: NC	-0.04769	0.00964	12832
Body fat	All sibs: NC -> C	-0.03552	0.01582	4307
Body fat	All sibs: C	0.06643	0.00859	15257
Body fat	Robust sibs: C -> NC	-0.06022	0.01792	3200
Body fat	Robust sibs: NC	-0.0444	0.01	12063
Body fat	Robust sibs: NC -> C	-0.0485	0.01798	3412
Body fat	Robust sibs: C	0.0697	0.00887	14354
Height	All sibs: C -> NC	0.0383	0.01641	4022
Height	All sibs: NC	0.05586	0.00968	12984
Height	All sibs: NC -> C	0.06014	0.01596	4391
Height	All sibs: C	-0.07379	0.00898	15494
Height	Robust sibs: C -> NC	0.01108	0.01836	3248
Height	Robust sibs: NC	0.051	0.01004	12210
Height	Robust sibs: NC -> C	0.06367	0.01815	3476
Height	Robust sibs: C	-0.08035	0.0093	14580
BMI	All sibs: C -> NC	-0.10082	0.01594	4021
BMI	All sibs: NC	-0.0447	0.00989	12975
BMI	All sibs: NC -> C	-0.01903	0.01606	4388
BMI	All sibs: C	0.06906	0.00884	15478
BMI	Robust sibs: C -> NC	-0.11173	0.01778	3247
BMI	Robust sibs: NC	-0.04175	0.0103	12201
BMI	Robust sibs: NC -> C	-0.04389	0.01804	3473
BMI	Robust sibs: C	0.07245	0.00917	14566
Overall health	All sibs: C -> NC	-0.1089	0.0158	4014
Overall health	All sibs: NC	-0.04316	0.00937	12970
Overall health	All sibs: NC -> C	-0.06576	0.01521	4389
Overall health	All sibs: C	0.08315	0.00854	15459
Overall health	Robust sibs: C -> NC	-0.11107	0.0177	3241
Overall health	Robust sibs: NC	-0.04127	0.00971	12196
Overall health	Robust sibs: NC -> C	-0.09196	0.01707	3476
Overall health	Robust sibs: C	0.08815	0.00884	14546
